# Supplementary material for: Methods for Predicting Ethylene/Cyclic Olefin Copolymerization Rates Promoted by Single-Site Metallocene: Kinetics Is the Key
Source: Polymers (Basel). 2022 Jan 24;14(3):459. doi: 10.3390/polym14030459 (PMC8839136; doi:10.3390/polym14030459)
Supplement: Supplementary file 1 [file polymers-14-00459-s001.zip]

Archive with 1 entries (1 files):
- polymers-1529673-supplementary.pdf
